# Supplementary material for: Preliminary Survey of Pathogens in the Asian Honey Bee (Apis cerana) in Thailand
Source: Life (Basel). 2023 Feb 3;13(2):438. doi: 10.3390/life13020438 (PMC9965378; doi:10.3390/life13020438)
Supplement: Supplementary file 1 [file life-13-00438-s001.zip]

Archive with 1 entries (1 files):
- life-2138119-supplementary.pdf
